# Supplementary material for: 25-hydroxyvitamin D is a predictor of COVID-19 severity of hospitalized patients
Source: PLoS One. 2022 May 3;17(5):e0268038. doi: 10.1371/journal.pone.0268038 (PMC9064100; doi:10.1371/journal.pone.0268038)
Supplement: S1 Data — All patient results and demographics information. (XLSX) [file pone.0268038.s002.xlsx]

## Sheet: All Data
Patient	rtPCR	Ab: tD	Cas: tD	Cas: 25-OH-D3	Cas: 25-OH-D2	LOS	Age	Sex	BMI	Deceased	Ventilation	Hypertension	Tabacco	Hyperlipidemia	Respiratory	Pneumonia	Diabetes	Sepsis	CHF	A-fib	Encephalopathy	AKI
1	negative	22	3.5	4.1	<3.500	0	35	M	19.16	0	0	0	1	0	0	0	0	0	0	0	0	0
2	negative	29	51.075	4.184	46.891	0	44	F	25.97	0	0	0	1	0	0	0	0	0	0	0	0	0
3	negative	18	32.071	5.319	26.752	0	34	F	40.08	0	0	1	0	0	0	0	0	0	0	0	0	0
4	negative	23	33.303	5.997	27.306	0	18	F	35.3	0	0	0	0	0	0	0	0	0	0	0	0	0
5	negative	21	27.54	7.327	20.213	0	30	F	57.07	0	0	1	0	0	0	0	0	0	0	0	0	0
6	negative	22	8.131	8.131	<3.500	0	69	F	41.88	0	0	1	1	1	0	0	0	0	0	0	0	0
7	negative	12	17.32	8.265	9.055	0	53	F	30.03	0	0	1	0	1	0	0	1	0	0	0	0	0
8	negative	15	22.227	8.382	13.845	0	42	F	22.48	0	0	0	1	0	0	0	0	0	0	0	0	0
9	negative	11	12.24	12.24	<3.500	0	27	M	47.42	0	0	0	0	0	0	0	0	0	0	0	0	0
10	negative	16	14.208	14.208	<3.500	0	71	F	31.62	0	0	1	0	1	0	0	1	0	0	0	1	0
11	negative	23	32.216	14.263	17.953	0	56	F	29.09	0	0	0	1	1	0	0	1	0	0	0	0	0
12	negative	15	15.18	15.18	<3.500	0	32	F	19.94	0	0	0	0	0	0	0	0	0	0	0	0	0
13	negative	14	16.58	16.58	<3.500	0	32	F	51.71	0	0	1	1	0	0	0	1	0	0	0	0	0
14	negative	33	53.563	17.025	36.538	0	63	F	30.47	0	0	0	1	0	0	0	0	0	0	0	0	0
15	negative	43	17.156	17.156	<3.500	0	66	F	37.11	0	0	1	0	1	0	0	1	0	0	0	0	0
16	negative	17	17.977	17.977	<3.500	0	83	M	26.19	0	0	1	1	0	0	0	0	0	0	0	0	0
17	negative	20	23.292	18.412	4.88	0	45	F	47.82	0	0	0	0	0	0	0	0	0	0	0	0	0
18	negative	17	18.666	18.666	<3.500	0	55	M	17.32	1	0	1	1	0	0	0	0	0	0	0	0	0
19	negative	16	18.725	18.725	<3.500	0	64	F	19.72	0	0	1	1	1	0	0	0	0	1	1	0	0
20	negative	18	18.765	18.765	<3.500	0	68	F	23.98	0	0	0	0	0	0	0	0	0	1	0	0	0
21	negative	25	29.809	20.419	9.39	0	44	F	21.11	0	0	0	0	0	0	0	0	0	0	0	0	0
22	negative	23	20.966	20.966	<3.500	0	69	M	41.14	0	0	1	0	0	0	0	0	0	0	0	0	0
23	negative	22	22.048	22.048	<3.500	0	20	M	29.2	0	0	0	0	0	0	0	0	0	0	0	0	0
24	negative	23	22.891	22.891	<3.500	0	44	F	23.57	0	0	0	1	0	0	0	0	0	0	0	0	0
25	negative	22	22.964	22.964	<3.500	0	92	F	20.55	0	0	1	0	1	0	0	0	0	0	0	0	0
26	negative	26	23.398	23.398	<3.500	0	38	F	25.51	0	0	1	0	0	0	0	0	0	0	0	0	0
27	negative	25	23.627	23.627	<3.500	0	58	F	33.73	0	0	1	0	1	0	0	1	0	0	0	0	0
28	negative	26	23.651	23.651	<3.500	0	25	F	25.61	0	0	0	0	0	0	0	0	0	0	0	0	0
29	negative	24	23.957	23.957	<3.500	0	25	F	20.9	0	0	0	0	0	0	0	0	0	0	0	0	0
30	negative	23	25.784	25.784	<3.500	0	73	F	36.37	0	0	1	0	1	0	0	0	0	0	1	0	0
31	negative	28	29.947	25.902	4.045	0	48	M	25.96	0	0	1	0	1	0	0	0	0	0	0	0	0
32	negative	21	26.339	26.339	<3.500	0	75	F	18.16	0	0	1	1	0	0	0	0	0	0	1	0	0
33	negative	27	26.848	26.848	<3.500	0	28	F	20.67	0	0	0	0	0	0	0	0	0	0	0	0	0
34	negative	27	28.302	28.302	<3.500	0	44	F	43.58	0	0	0	1	1	0	0	0	0	0	0	0	0
35	negative	28	28.641	28.641	<3.500	0	43	M	31.16	0	0	1	1	0	0	0	0	0	0	0	0	0
36	negative	29	35.022	29.177	5.845	0	57	F	34.02	0	0	1	0	0	0	0	0	0	0	0	0	0
37	negative	59	69.555	29.755	39.8	0	69	F	34.93	0	0	1	1	1	0	0	1	0	0	0	0	0
38	negative	33	29.765	29.765	<3.500	0	32	F	23.93	0	0	0	0	0	0	0	0	0	0	0	0	0
39	negative	27	29.775	29.775	<3.500	0	77	M	30.46	0	0	0	1	0	0	0	0	0	0	0	0	0
40	negative	32	29.813	29.813	<3.500	0	42	M	34.26	0	0	0	0	0	0	0	0	0	0	0	0	0
41	negative	30	29.839	29.839	<3.500	0	53	F	39.6	0	0	0	0	0	0	0	0	0	0	0	0	0
42	negative	34	30.57	30.57	<3.500	0	33	F	27.31	0	0	0	0	0	0	0	0	0	0	0	0	0
43	negative	34	30.658	30.658	<3.500	0	36	F	22.5	0	0	0	0	0	0	0	0	0	0	0	0	0
44	negative	33	31.829	31.829	<3.500	0	63	F	23.35	0	0	0	0	0	0	0	0	0	0	0	0	0
45	negative	33	31.855	31.855	<3.500	0	29	F	31.89	0	0	0	1	0	0	0	0	0	0	0	0	0
46	negative	36	32.255	32.255	<3.500	0	23	F	19.64	0	0	0	0	0	0	0	0	0	0	0	0	0
47	negative	37	33.107	33.107	<3.500	0	76	F	33.99	0	0	1	0	0	0	0	0	0	0	0	0	0
48	negative	31	33.183	33.183	<3.500	0	53	M	28.44	0	0	0	0	1	0	0	0	0	0	0	0	0
49	negative	38	38.174	33.293	4.881	0	78	F	18.73	0	0	1	0	1	0	0	0	0	0	0	0	0
50	negative	33	33.335	33.335	<3.500	0	57	F	29.39	0	0	0	1	0	0	0	0	0	0	0	0	0
51	negative	36	33.807	33.807	<3.500	0	74	F	21.11	0	0	1	0	1	0	0	0	0	0	0	0	0
52	negative	34	34.213	34.213	<3.500	0	53	F	26.87	0	0	0	0	0	0	0	0	0	0	0	0	0
53	negative	37	34.39	34.39	<3.500	0	19	F	21.2	0	0	0	0	0	0	0	0	0	0	0	0	0
54	negative	38	34.7	34.7	<3.500	0	61	F	24.62	0	0	1	1	0	0	0	0	0	0	0	0	0
55	negative	42	35.331	35.331	<3.500	0	91	F	28.29	0	0	1	0	1	0	0	0	0	0	0	0	0
56	negative	40	35.426	35.426	<3.500	0	63	M	31.74	0	0	1	0	0	0	0	0	0	0	0	0	0
57	negative	40	36.046	36.046	<3.500	0	66	F	32.77	0	0	1	0	1	0	0	0	0	0	0	0	0
58	negative	41	36.21	36.21	<3.500	0	21	F	20.54	0	0	0	0	0	0	0	0	0	0	0	0	0
59	negative	35	36.399	36.399	<3.500	0	61	F	31.18	0	0	1	1	1	0	0	0	0	0	0	0	0
60	negative	35	36.504	36.504	<3.500	0	75	F	21.15	0	0	0	0	1	0	0	0	0	0	0	0	0
61	negative	35	36.831	36.831	<3.500	0	41	F	27.66	0	0	0	0	0	0	0	0	0	0	0	0	0
62	negative	35	36.997	36.997	<3.500	0	39	F	24.53	0	0	0	0	0	0	0	0	0	0	0	0	0
63	negative	44	37.379	37.379	<3.500	0	43	M	40.18	0	0	0	0	1	0	0	1	1	0	0	0	0
64	negative	50	38.637	38.637	<3.500	0	48	F	24.27	0	0	0	0	0	0	0	0	0	0	0	0	0
65	negative	49	47.921	39.841	8.08	0	56	F	31.85	0	0	0	1	0	0	0	0	0	0	0	0	0
66	negative	42	39.88	39.88	<3.500	0	93	F	22.3	0	0	1	0	0	0	0	0	0	0	0	0	0
67	negative	46	39.93	39.93	<3.500	0	64	M	23.81	0	0	0	0	0	0	0	0	0	0	0	0	0
68	negative	45	40.396	40.396	<3.500	0	82	F	17.46	0	0	1	0	1	0	0	0	0	0	0	0	0
69	negative	45	41.863	41.863	<3.500	0	71	M	30.84	0	0	1	1	0	0	0	0	0	0	1	0	0
70	negative	49	43.571	43.571	<3.500	0	58	M	34.73	0	0	1	0	1	0	0	1	0	0	0	0	0
71	negative	48	43.605	43.605	<3.500	0	47	M	39.21	0	0	1	0	0	0	0	0	0	0	0	0	0
72	negative	56	43.71	43.71	<3.500	0	58	F	32.35	0	0	1	0	1	0	0	1	0	0	0	0	0
73	negative	59	46.678	46.678	<3.500	0	36	F	42.51	0	0	0	1	0	0	0	0	0	0	0	0	0
74	negative	58	46.974	46.974	<3.500	0	28	F	25.63	0	0	0	0	0	0	0	0	0	0	0	0	0
75	negative	54	47.559	47.559	<3.500	0	77	F	26.78	0	0	1	1	1	0	0	0	0	0	0	0	0
76	negative	56	49.897	49.897	<3.500	0	57	F	29.87	0	0	0	0	0	0	0	0	0	0	0	0	0
77	negative	63	62.663	51.498	11.165	0	70	F	30.62	0	0	1	0	1	0	0	0	0	0	0	0	0
78	negative	62	52.218	52.218	<3.500	0	53	F	36.84	0	0	1	1	0	0	0	0	0	0	0	0	0
79	negative	53	52.655	52.655	<3.500	0	72	M	32.78	0	0	1	1	1	0	0	1	0	0	0	0	0
80	negative	62	54.752	54.752	<3.500	0	68	F	23.6	0	0	0	1	0	0	0	0	0	0	0	0	0
81	negative	64	54.918	54.918	<3.500	0	59	F	20.36	0	0	0	0	0	0	0	0	0	0	0	0	0
82	negative	66	57.408	57.408	<3.500	0	70	M	25.43	0	0	1	1	0	0	0	1	0	0	0	0	0
83	negative	58	57.924	57.924	<3.500	0	76	F	20.69	0	0	1	1	0	0	0	0	0	0	0	0	0
84	negative	68	61.377	61.377	<3.500	0	36	F	51.52	0	0	0	0	0	0	0	0	0	0	0	0	0
85	negative	72	66.267	66.267	<3.500	0	41	F	21.08	0	0	0	1	0	0	0	0	0	0	0	0	0
86	negative	80	76.242	76.242	<3.500	0	76	F	26.5	0	0	0	0	0	0	0	0	0	0	0	0	0
87	negative	100	79.573	79.573	<3.500	0	67	F	22.47	0	0	1	1	1	0	0	0	0	0	0	0	0
88	negative	NA	9.157	9.157	<3.500	5	76	M	19.46	0	0	1	1	0	0	0	0	0	0	0	0	0
89	negative	NA	13.359	13.359	<3.500	0	58	F	28.12	0	0	0	1	0	0	0	0	0	0	0	0	0
90	negative	NA	12.025	12.025	<3.500	2	59	F	35.19	0	0	1	0	0	0	0	0	0	1	0	0	0
91	negative	NA	52.692	48.343	4.349	0	41	F	38.27	0	0	0	0	0	0	0	0	0	0	0	0	0
92	negative	NA	26.548	26.548	<3.500	0	23	M	29.34	0	0	0	1	0	0	0	0	0	0	0	0	0
93	negative	NA	42.646	42.646	<3.500	0	65	M	25.25	0	0	0	1	1	0	0	0	0	0	0	0	0
94	negative	NA	40.145	40.145	<3.500	0	35	F	24.87	0	0	0	0	0	0	0	0	0	0	0	0	0
95	negative	NA	15.989	15.989	<3.500	8	43	M	22.59	0	0	1	0	0	0	0	1	0	0	0	0	0
96	negative	NA	7.925	7.925	<3.500	1	67	F	35.94	0	0	1	0	1	0	0	1	0	0	0	0	0
97	negative	NA	34.722	34.722	<3.500	3	65	M	22.05	0	0	0	0	0	0	0	0	0	0	0	0	0
98	negative	NA	45.899	45.899	<3.500	5	80	F	17.14	0	0	1	0	1	1	1	0	0	0	0	0	0
99	negative	NA	50.9	5.09	45.81	0	41	F	32.61	0	0	1	0	0	0	0	1	0	0	0	0	0
100	negative	NA	19.418	19.418	<3.500	0	18	M	53.1	0	0	0	0	0	0	0	0	0	0	0	0	0
101	negative	NA	38.621	38.621	<3.500	0	63	F	33.28	0	0	1	0	1	0	0	1	0	0	0	0	0
102	negative	NA	30.133	26.425	3.708	0	41	F	30.55	0	0	0	0	0	0	0	0	0	0	0	0	0
103	negative	NA	45.057	45.057	<3.500	2	67	M	38.9	0	0	1	0	0	0	0	0	0	0	0	0	0
104	negative	NA	34.533	34.533	<3.500	3	66	M	20.35	0	0	1	1	0	0	0	1	0	1	0	0	0
105	negative	NA	12.661	12.661	<3.500	2	43	F	40.54	0	0	1	1	1	0	0	0	0	0	0	0	0
106	negative	NA	7.252	7.252	<3.500	9	70	M	25.06	0	0	1	1	0	1	1	0	0	0	0	0	0
107	negative	NA	37.983	33.618	4.365	0	41	F	23.3	0	0	0	1	0	0	0	0	0	0	0	0	0
108	negative	NA	21.435	21.435	<3.500	2	36	M	25.79	0	0	1	1	0	0	1	0	0	0	0	0	0
109	negative	NA	19.609	19.609	<3.500	9	58	M	23.66	0	0	1	1	0	1	1	0	1	0	1	0	0
110	negative	NA	20.291	20.291	<3.500	0	28	F	35.44	0	0	1	0	0	0	0	0	0	1	0	0	0
111	negative	NA	24.059	24.059	<3.500	0	21	M	30.9	0	0	0	0	0	0	0	0	0	0	0	0	0
112	negative	NA	15.322	15.322	<3.500	0	20	M	17.7	0	0	0	0	0	0	0	0	0	0	0	0	0
113	negative	NA	11.29	11.29	<3.500	0	20	F	41.86	0	0	0	0	0	0	0	0	0	0	0	0	0
114	negative	NA	12.912	12.912	<3.500	4	69	F	44.99	0	0	1	0	1	1	0	1	0	0	0	0	0
115	negative	NA	39.279	39.279	<3.500	6	56	F	21.3	0	0	0	0	0	0	0	0	0	0	0	0	0
116	negative	NA	10.425	10.425	<3.500	2	46	M	24.14	0	0	0	0	0	0	0	0	0	0	0	0	0
117	negative	NA	39.735	39.735	<3.500	4	84	F	26.33	0	0	1	0	1	1	0	0	0	0	1	0	0
118	negative	NA	23.582	23.582	<3.500	2	41	F	42.45	0	0	0	1	0	0	0	0	0	0	0	0	0
119	negative	NA	18.198	18.198	<3.500	0	65	M	46.11	0	0	1	1	1	0	0	1	0	0	0	0	0
120	negative	NA	29.733	29.733	<3.500	0	65	F	34.11	0	0	0	0	0	0	0	0	0	0	0	0	0
121	negative	NA	32.575	32.575	<3.500	0	46	M	22.98	0	0	0	0	0	0	0	0	0	0	0	0	0
122	negative	NA	22.22	22.22	<3.500	0	38	M	25.8	0	0	0	0	0	0	0	0	0	1	0	0	0
123	positive	6	4.204	4.204	<3.500	10	48	F	35.56	1	1	0	1	0	1	1	0	1	0	0	0	1
124	positive	7.4	4.31	4.31	<3.500	9	72	F	17.86	1	1	0	1	0	0	0	0	0	0	0	1	1
125	positive	6.2	5.174	5.174	<3.500	31	92	F	23.83	1	1	1	0	0	0	0	1	0	0	0	0	0
126	positive	25.8	44.33	6.01	38.32	31	87	F	19.47	1	0	1	0	1	1	1	1	0	0	1	0	0
127	positive	22.4	6.786	6.786	<3.500	4	68	M	21.8	0	1	0	1	1	0	0	1	0	0	0	0	0
128	positive	7.4	6.881	6.881	<3.500	9	18	F	26.2	0	0	1	1	0	0	0	0	0	0	0	0	0
129	positive	7	6.955	6.955	<3.500	37	42	M	25.85	0	1	0	1	1	0	0	0	0	0	0	0	1
130	positive	8	7.368	7.368	<3.500	31	66	F	27.24	1	1	0	1	0	0	0	0	0	0	0	0	0
131	positive	9.2	8.106	8.106	<3.500	5	98	F	18.44	1	0	1	1	0	0	0	0	1	0	0	0	0
132	positive	25.7	34.138	8.317	25.821	12	40	F	30.08	0	0	0	0	0	1	1	0	1	0	0	0	1
133	positive	9.2	8.489	8.489	<3.500	38	65	F	58.37	0	1	1	1	1	1	1	1	0	0	0	0	0
134	positive	11	9.135	9.135	<3.500	5	69	F	34.45	1	0	1	0	0	1	0	1	0	1	0	0	0
135	positive	12.3	10.219	10.219	<3.500	8	57	F	28.11	0	0	1	0	1	0	1	1	0	0	0	0	0
136	positive	11	11.115	11.115	<3.500	61	36	F	69.14	0	1	0	0	0	1	0	0	1	0	0	0	0
137	positive	10	11.135	11.135	<3.500	82	42	F	39.15	1	1	0	0	0	1	0	0	0	0	0	0	0
138	positive	14	11.353	11.353	<3.500	28	68	M	39.98	1	1	0	1	0	1	1	0	1	0	0	0	1
139	positive	12.3	11.385	11.385	<3.500	34	58	M	25.24	0	1	1	0	1	0	1	0	0	0	0	0	0
140	positive	9.8	11.395	11.395	<3.500	95	40	F	35.64	0	1	0	0	0	1	0	0	0	0	0	0	0
150	positive	24	31.819	12.614	19.205	51	78	M	31.32	1	1	0	1	0	0	0	0	1	0	0	0	0
141	positive	13.7	13.777	13.777	<3.500	70	69	M	35.83	0	1	0	1	0	1	1	0	1	0	1	1	1
142	positive	14.7	15.052	15.052	<3.500	20	31	F	30.88	0	1	1	1	0	0	0	0	0	0	0	0	0
143	positive	14.4	15.085	15.085	<3.500	26	69	M	37.25	0	1	1	0	1	0	1	0	0	0	0	0	0
144	positive	15	16.946	16.946	<3.500	32	47	M	32.14	0	1	1	0	0	1	0	0	1	0	0	1	0
152	positive	15.2	24.19	18.186	6.004	27	65	M	42.97	1	1	0	1	0	1	0	0	1	0	0	0	0
145	positive	14.3	18.769	18.769	<3.500	20	58	M	30.83	0	1	0	1	1	1	0	0	1	0	0	0	0
151	positive	22.4	34.242	18.787	15.455	63	48	F	35.34	0	1	0	1	0	0	0	0	1	0	0	0	0
146	positive	22.4	18.951	18.951	<3.500	5	74	F	40.13	0	0	1	0	1	1	1	0	0	0	0	0	0
147	positive	17.8	18.989	18.989	<3.500	0	22	F	36.09	0	0	0	0	0	0	0	0	0	0	0	0	0
153	positive	20	19.572	19.572	<3.500	0	31	F	49.02	0	0	0	0	0	0	0	0	0	0	0	0	0
148	positive	19.8	19.778	19.778	<3.500	20	77	M	27.75	0	0	0	0	1	0	0	0	1	0	0	0	0
149	positive	24.8	19.946	19.946	<3.500	59	38	F	24.2	0	1	0	1	0	0	0	0	1	0	0	0	0
155	positive	20.6	20.746	20.746	<3.500	4	67	M	27.94	0	1	1	0	1	0	1	0	0	0	0	0	0
156	positive	18.2	21.198	21.198	<3.500	9	40	F	42.58	0	1	0	0	0	0	0	0	0	0	0	0	0
154	positive	19	27.082	21.881	5.201	25	57	F	35.41	0	1	0	1	0	1	0	1	0	0	0	0	0
157	positive	23.3	22.689	22.689	<3.500	22	57	F	82.34	0	1	1	0	0	1	1	0	0	0	0	0	1
158	positive	29	28.799	22.745	6.054	0.75	89	F	20.17	0	1	1	1	0	0	0	0	0	0	0	0	0
159	positive	24.8	24.515	24.515	<3.500	73	73	F	27.45	0	1	0	1	0	1	0	1	0	0	0	0	0
160	positive	22	24.609	24.609	<3.500	35	61	F	36.07	0	1	1	1	0	1	1	1	1	0	0	0	1
161	positive	28.1	24.618	24.618	<3.500	10	65	M	30.55	0	1	0	0	0	1	1	0	0	0	0	1	0
162	positive	27.2	24.629	24.629	<3.500	21	71	M	25.29	1	1	1	1	0	1	1	0	1	0	0	0	1
163	positive	25.4	24.696	24.696	<3.500	23	79	M	33.65	1	1	1	1	1	1	1	1	0	1	0	0	0
164	positive	18.6	24.86	24.86	<3.500	12	79	F	25.97	1	1	1	1	1	0	0	1	1	0	0	0	1
165	positive	24.9	25.33	25.33	<3.500	9	32	M	37.78	0	0	0	1	0	0	0	0	0	0	0	0	0
166	positive	29.4	25.342	25.342	<3.500	5	78	M	29.21	1	1	1	1	0	1	1	0	0	1	1	0	0
167	positive	21.2	25.959	25.959	<3.500	10	36	F	31.42	0	1	0	0	0	0	0	0	0	0	0	0	0
168	positive	28.3	26.641	26.641	<3.500	16	47	M	28.75	0	0	1	0	0	1	1	0	1	0	0	0	0
169	positive	24.3	28.971	28.971	<3.500	3	19	F	22.4	0	0	0	0	0	0	0	0	0	0	0	0	0
170	positive	28.9	29.297	29.297	<3.500	24	78	M	33.44	0	0	0	1	0	0	0	0	0	0	0	1	0
171	positive	33.4	29.345	29.345	<3.500	11	67	F	23.37	0	0	1	0	0	1	1	1	0	1	0	0	0
172	positive	26.5	29.379	29.379	<3.500	15	62	M	28.63	0	0	1	1	0	0	1	1	0	0	0	0	0
173	positive	28.8	29.777	29.777	<3.500	22	73	F	16.94	0	0	1	1	0	0	0	0	0	0	0	0	0
174	positive	26.5	30.841	30.841	<3.500	6	62	M	30.45	0	0	0	0	0	1	1	0	1	0	0	0	0
175	positive	28.1	30.916	30.916	<3.500	6	50	F	20.82	0	0	0	0	0	0	0	0	1	0	0	0	0
176	positive	22.2	31.028	31.028	<3.500	2	27	F	33.49	0	0	0	1	0	0	0	0	0	0	0	0	0
177	positive	26	31.074	31.074	<3.500	15	66	M	36.18	0	0	1	1	0	1	1	0	1	0	0	1	0
178	positive	24.9	31.345	31.345	<3.500	26	57	F	29.5	1	0	1	1	0	0	1	1	0	1	0	0	0
179	positive	25	32.035	32.035	<3.500	18	88	F	21.62	0	0	0	0	0	1	1	0	1	0	0	0	1
180	positive	29	32.587	32.587	<3.500	10	66	M	28.7	0	0	0	0	0	1	1	0	0	0	0	0	0
181	positive	25.8	32.754	32.754	<3.500	22	82	M	32.77	1	0	0	1	0	1	0	0	1	0	0	1	1
182	positive	27.4	32.874	32.874	<3.500	9	33	M	25.42	0	1	0	0	0	1	1	0	0	0	0	0	0
183	positive	36.4	33.886	33.886	<3.500	13	86	M	21.13	0	1	0	1	1	1	1	0	1	1	0	0	0
184	positive	28.6	33.953	33.953	<3.500	35	61	F	36.07	0	1	1	1	1	1	1	1	1	0	0	1	1
185	positive	36.1	34.25	34.25	<3.500	12	88	M	20.94	1	1	0	1	0	1	0	0	1	0	0	0	0
186	positive	27.8	35.068	35.068	<3.500	30	74	F	38.1	0	1	0	1	0	1	0	1	1	0	0	1	0
187	positive	39.3	35.641	35.641	<3.500	7	73	F	18.47	0	0	0	1	0	1	0	0	0	0	1	0	0
190	positive	38	36.333	36.333	<3.500	0	44	F	39.78	0	0	1	0	1	0	0	0	0	0	0	0	0
188	positive	26.9	36.385	36.385	<3.500	52	60	F	28.67	0	1	0	1	0	0	1	0	0	0	0	0	0
189	positive	38	36.843	36.843	<3.500	0	37	F	27.5	0	1	0	1	0	0	0	0	0	0	0	0	0
192	positive	33.8	37.337	37.337	<3.500	33	79	F	31.32	0	1	1	0	0	0	1	0	0	0	0	1	1
202	positive	44	42.452	37.635	4.817	0	39	F	25.24	0	0	0	0	0	0	0	0	0	0	0	0	0
191	positive	15	37.643	37.643	<3.500	5	83	M	36.96	0	0	1	0	0	1	0	0	0	0	0	0	0
193	positive	43	37.86	37.86	<3.500	0	75	F	24.65	0	0	1	0	1	0	0	0	0	0	1	0	0
195	positive	36.8	38.059	38.059	<3.500	4	83	M	28.25	0	0	1	1	1	1	1	1	0	0	1	0	1
196	positive	43.1	38.603	38.603	<3.500	4	59	F	42.63	0	0	0	1	0	1	1	1	0	0	0	0	0
194	positive	38	38.925	38.925	<3.500	0	59	F	38.01	0	0	1	0	1	0	0	1	0	1	0	0	0
197	positive	37.6	38.966	38.966	<3.500	22	52	M	41.27	1	1	0	1	1	1	1	0	0	1	1	0	0
198	positive	41.6	41.005	41.005	<3.500	2	73	F	31.53	0	0	1	0	1	0	0	0	0	0	0	0	0
199	positive	37.6	41.853	41.853	<3.500	2	56	M	24.72	0	0	1	0	0	0	1	0	0	0	0	0	0
200	positive	41.3	42.416	42.416	<3.500	31	73	M	23.32	0	1	1	1	0	1	1	0	0	1	0	0	0
201	positive	41.7	42.718	42.718	<3.500	12	73	F	24.64	0	1	1	0	0	0	0	0	0	0	0	0	0
203	positive	45.2	44.42	44.42	<3.500	20	79	M	36.54	0	1	1	1	0	0	0	1	0	0	0	0	0
204	positive	38.5	44.975	44.975	<3.500	10	76	F	37.62	0	1	1	1	0	0	1	0	0	0	0	1	0
206	positive	46	47.439	47.439	<3.500	31	77	M	25.32	0	1	1	0	0	1	1	0	0	0	1	0	1
205	positive	50.4	47.98	47.98	<3.500	22	82	M	24.29	0	1	1	1	0	0	0	0	0	0	1	1	0
207	positive	40.5	48.042	48.042	<3.500	3	54	F	28.17	0	1	1	1	0	0	0	0	0	1	0	0	0
208	positive	55.9	52.088	52.088	<3.500	5	82	F	32.89	0	0	1	0	0	0	1	1	0	0	0	1	0
209	positive	95.7	84.361	84.361	<3.500	4	82	F	14.6	1	0	1	1	0	1	0	0	0	0	1	0	0
210	positive	88.1	88.048	88.048	<3.500	4	86	F	28.25	1	0	1	1	1	0	0	0	0	0	0	0	1
Abbreviations:
0	no
1	yes
F	female
M	male
NA	result not available
BMI	Body mass index (kg/m2)
LOS	hospitalization length of stay (days)
CHF	Congestive heart failure
A-fib	atrial fibrillation
AKI	acute kidney injury
rtPCR	reverse transcription polymerase chain reaction result
Ab: tD	total hydroxyvitamin D results (ng/mL) from Abbott immunoassay
Cas: tD	total hydroxyvitamin D results (ng/mL) from Cascadion analyzer
Cas: 25-OH-D2	25-OH-D2 results (ng/mL) from Cascadion analyzer
Cas: 25-OH-D3	25-OH-D3 results (ng/mL) from Cascadion analyzer
